# Supplementary material for: Coupling/Uncoupling Reversibility in Isolated Mitochondria from Saccharomyces cerevisiae
Source: Life (Basel). 2021 Nov 27;11(12):1307. doi: 10.3390/life11121307 (PMC8707985; doi:10.3390/life11121307)
Supplement: Supplementary file 1 [file life-11-01307-s001.zip]

Archive with 1 entries (1 files):
- life-1420361-supplementary.pdf
